# Supplementary material for: Thromboelastometry versus free-oscillation rheometry and enoxaparin versus tinzaparin: an in-vitro study comparing two viscoelastic haemostatic tests’ dose-responses to two low molecular weight heparins at the time of withdrawing epidural catheters from ten patients after major surgery
Source: BMC Anesthesiol. 2015 Nov 24;15:170. doi: 10.1186/s12871-015-0145-2 (PMC4659161; doi:10.1186/s12871-015-0145-2)
Supplement: Additional file 1: — Raw data of our results. (TXT 3 kb) [file 12871_2015_145_MOESM1_ESM.txt]

PATIENT	CONC	CTenoxaparin	CFTenoxaparin	ANGLEenoxaparin	MCFenoxaparin	MCLenoxaparin	CTtinzaparin	CFTtinzaparin	ANGLEtinzaparin	MCFtinzaparin	MCLtinzaparin	COT1enoxaparin	COT2enoxaparin	COT2minusCOT1enoxaparin	SLOPEenoxaparin	MAXELASTenoxaparin	TIMEMAXenoxaparin	CLOTSRenoxaparin	COT1tinzaparin	COT2tinzaparin	COT2minusCOT1tinzaparin	SLOPEtinzaparin	MAXELASTtinzaparin	TIMEMAXtinzaparin	CLOTSRtinzaparin
1	0	256	108	68	62	0	256	108	68	60	0	30	58	28	105	1670	2300	10	30	58	28	105	1670	2300	10
1	0.5	467	111	68	61	0	334	122	66	57	0	32	65	33	128	1946.8	2164	9	34	70	36	102	1599.7	2231	14
1	1	NA	NA	NA	NA	NA	458	152	62	57	7	32	68	36	126	1915.9	2167	15	35	77	42	136	1995.7	2178	11
1	1.5	NA	NA	NA	NA	NA	496	117	67	58	0	37	74	37	108	1624.4	2117	12	40	88	48	135	1697	1197	0
2	0	138	59	78	72	6	138	59	78	72	6	26	58	32	350	3155.6	1596	14	26	58	32	350	3155.6	1596	14
2	0.5	181	47	80	77	4	168	61	78	72	5	27	56	29	328	3028.8	1691	12	31	64	33	366	3413.8	1578	15
2	1	214	55	79	74	4	179	44	81	73	6	30	64	34	336	3164.4	1619	13	37	73	36	385	3551.8	1625	15
2	1.5	232	54	79	70	2	201	53	79	76	5	36	64	28	216	1599	2332.3	26	42	87	45	352	3174.4	1597	15
3	0	166	64	78	65	5	166	64	78	65	5	43	79	36	183	2378.4	1812	14	43	79	36	183	2378.4	1812	14
3	0.5	187	65	77	66	0	216	53	79	73	0	45	84	39	166	2341.3	1799	12	40	76	36	181	2343	1864	12
3	1	206	67	76	68	5	262	68	76	81	3	48	84	36	213	2648.6	1913	10	54	99	45	160	2404.8	2143	3
3	1.5	249	90	72	63	0	285	75	75	70	0	54	98	44	184	2426.1	1793	8	57	108	51	160	2258.7	2434	3
4	0	221	114	71	53	12	221	114	71	53	12	30	37	7	54	1010.6	1914	21	30	37	7	54	1010.6	1914	21
4	0.5	248	92	73	57	11	272	123	68	54	12	37	79	42	45	913	1944	20	37	82	45	74	1296.2	1942	21
4	1	255	100	72	56	13	285	107	69	56	12	40	79	39	54	1072.1	1979	19	46	90	44	83	1346.9	1869	21
4	1.5	293	131	66	55	14	345	113	68	56	12	37	78	41	58	1109.6	2012	20	48	108	60	83	1409.8	1959	21
5	0	196	64	77	65	7	196	64	77	65	7	34	64	27	132	1699.7	1774	16	34	64	30	132	1699.7	1774	16
5	0.5	211	79	74	67	6	230	57	78	72	4	34	61	27	177	2243.7	2102	10	40	73	33	185	2274.4	1885	10
5	1	257	73	75	65	6	290	89	72	67	3	37	70	33	166	2265.7	1925	10	61	107	46	186	2302.7	2038	9
5	1.5	275	87	73	68	0	399	80	72	65	2	38	76	38	156	2019.3	2008	12	NA	NA	NA	NA	NA	NA	NA
6	0	149	119	69	59	12	149	119	69	59	12	27	63	6	79	1586.7	2126	18	27	63	36	79	1586.7	2126	18
6	0.5	182	97	72	60	5	204	100	70	63	8	30	73	43	62	1269.4	2115	19	32	76	44	72	1362.5	2028	18
6	1	202	85	75	63	0	307	199	70	62	10	31	79	48	58	1198.1	2171	19	37	85	48	90	2142	1648.2	18
6	1.5	222	98	71	60	0	321	84	73	66	2	35	82	47	81	1563	1980	12	41	90	49	87	1475.7	2163	15
7	0	145	98	73	57	8	145	98	73	57	8	32	76	44	74	1321.2	2188	16	32	76	44	74	1321.2	2188	16
7	0.5	172	94	73	58	6	191	83	73	70	6	46	99	53	63	1062.9	1610	9	35	73	38	73	1155.6	1909	7
7	1	181	91	73	60	9	208	75	75	61	9	52	108	56	80	1280.9	2000	16	43	91	48	81	1327	2090	6
7	1.5	216	81	73	62	7	239	80	74	63	7	67	134	67	78	1286.9	2131	15	54	113	59	79	1263.1	2247	11
8	0	151	69	76	67	10	151	69	76	67	10	28	66	38	172	2051.2	1549	24	28	66	38	172	2051.2	1549	24
8	0.5	166	50	80	72	9	203	58	78	67	10	28	64	36	150	1925.7	1401	22	31	70	39	171	2098.6	1575	22
8	1	538	99	71	66	5	416	78	74	65	5	43	97	54	181	1996.3	1447	24	55	131	76	245	2476.6	1756	15
8	1.5	520	83	76	77	0	624	NA	NA	NA	NA	45	93	48	300	3155.1	1638	14	60	137	77	203	2451.2	2065	7
9	0	191	82	74	61	8	191	82	74	61	8	28	67	39	92	1459.8	1872	18	28	67	39	92	1459.8	1872	18
9	0.5	195	82	74	59	5	238	65	77	69	0	35	84	49	88	1267.7	1754	19	37	75	38	134	1711.8	1908	14
9	1	210	73	75	62	5	287	100	71	56	0	37	84	47	70	1141.4	1894	18	40	93	53	104	1483.4	2035	9
9	1.5	239	72	76	63	2	295	84	73	59	0	37	87	50	90	1372.8	1944	14	87	174	87	99	1347.7	2167	10
10	0	184	71	77	62	7	184	71	77	62	7	30	65	35	83	1408.3	1860	18	30	65	35	83	1408.3	1860	18
10	0.5	238	91	72	58	6	308	84	73	61	4	43	87	44	114	1627	1878	15	43	82	39	90	1332.2	1766	19
10	1	241	99	71	58	0	308	79	74	65	3	48	96	48	126	1746	1878	14	48	87	39	139	1913.9	1790	15
10	1.5	256	66	76	64	7	330	63	77	68	7	55	106	51	162	2010.9	1501	5	42	84	42	109	1615	1982	14
